# Supplementary material for: Evaluating the Intensity of Exposure to MTV Shuga, an Edutainment Program for HIV Prevention: Cross-Sectional Study in Eastern Cape, South Africa
Source: JMIR Form Res. 2024 Feb 13;8:e44111. doi: 10.2196/44111 (PMC10900091; doi:10.2196/44111)
Supplement: Multimedia Appendix 1 [file formative_v8i1e44111_app1.xlsx]

## Sheet: Table S1 - Outcome definitions
	Table S1: Definitions of outcome measures included in the analysis
	Outcome	Definition
	Awareness
	Knowledge of HIV status	% self-reporting HIV-positive status or tested in the last 12 months (e.g., with a health worker) and received results or tested for HIV in the last 12 months using a HIV self screening kit
	Aware of PrEP	% who had ever heard about PrEP as a method to reduce a person's chance of contracting HIV
	Aware of HIVST	% who had ever tested for HIV using HIVST or ever heard about HIV self-screening as a method to test for HIV
	Uptake & demand for PrEP & HIVST
	Ever used HIVST	% who had ever tested for HIV using a HIVST
	Used HIVST in the past 12 months	% tested for HIV using HIVST in the last 12 months
	Willing to take PrEP everyday	% willing to take PrEP everyday if it reduces your chances of catching HIV
	Willing to test self using HIVST	% interested in (re-) screening self for HIV with a HIVST (if a free HIVST kit was available). Interest measured using a 3-level likert scale: "not at all interested", "somewhat interested", and "very interested". Individuals who said "somewhat interested" or "very interested" were classified as having the outcome; while those who said "not at all interested" were classified as not having the out…
	Willing to give HIVST to a sexual partner	% interested in giving HIVST kit to a sexual partner (if a free HIVST kit was available). Same response options as those for willing to test self using HIVST
	Sexual behavior outcomes
	Ever had sex	% reporting ever sex
	Had sex in the past 12 months	% reporting having sex in the past 12 months
	Condom use at last sex	% reporting using a condom at last sex with current or last partner in the previous 12 months
