# Supplementary material for: Evaluating the Intensity of Exposure to MTV Shuga, an Edutainment Program for HIV Prevention: Cross-Sectional Study in Eastern Cape, South Africa
Source: JMIR Form Res. 2024 Feb 13;8:e44111. doi: 10.2196/44111 (PMC10900091; doi:10.2196/44111)
Supplement: Multimedia Appendix 2 [file formative_v8i1e44111_app2.xlsx]

## Sheet: Regression results
	Multimedia Appendix 2. Associations between different MTV Shuga DS2a exposure intensities and HIV testing and PrEP outcomes.
	Exposure category		Outcome, n (%)	cORb (95% CI)	aORc (95% CI)	P valued
	Knowledge of HIV status (N=2768)e
		No MTV Shuga exposure (n=1535)	431 (28.08)	1	1	0.06
		Exposure to other Shuga formats (n=289)	182 (62.96)	4.36 (3.35-5.67)	1.84 (1.33-2.54)
		Exposure to DS1f (n=289)	215 (74.39)	7.44 (5.59-9.91)	2.52 (1.78-3.56)
		Exposure to 1 DS2 episode (n=482)	335 (69.50)	5.84 (4.67-7.30)	2.65 (2.01-3.49)
		Exposure to 2-4 DS2 episodes (n=66)	48 (72.72)	6.83 (3.93-11.88)	3.92 (2.05-7.48)
		Exposure to 5-7 DS2 episodes (n=54)	38 (70.37)	6.08 (3.36-11.03)	3.82 (1.84-7.91)
		Exposure to 8-10 DS2 episodes (n=53)	45 (84.92)	14.41 (6.74-30.82)	5.72 (2.46-13.32)
	Aware of PrEPg (N=2649)h
		No MTV Shuga exposure (n=1469)	251 (17.09)	1	1	<.001
		Exposure to other Shuga formats (n=275)	125 (45.45)	4.04 (3.08-5.32)	1.94 (1.42-2.64)
		Exposure to DS1 (n=279)	172 (61.65)	7.80 (5.91-10.29)	3.65 (2.66-5.01)
		Exposure to 1 DS2 episode (n=456)	215 (47.15)	4.33 (3.44-5.44)	2.38 (1.83-3.09)
		Exposure to 2-4 DS2 episodes (n=66)	39 (59.09)	7.01 (4.21-11.66)	4.73 (2.70-8.29)
		Exposure to 5-7 DS2 episodes (n=54)	31 (57.41)	6.54 (3.75-11.41)	4.75 (2.55-8.84)
		Exposure to 8-10 DS2 episodes (n=50)	38 (76)	15.37 (7.92-29.82)	7.25 (3.56-14.79)
	Aware of HIVSTi (N=2727)j
		No MTV Shuga exposure (n=1509)	284 (18.82)	1	1	.003
		Exposure to other Shuga formats (n=277)	129 (46.57)	3.76 (2.87-4.92)	1.91 (1.41-2.58)
		Exposure to DS1 (n=291)	176 (60.48)	6.6 (5.05-8.63)	3.18 (2.36-4.30)
		Exposure to 1 DS2 episode (n=479)	270 (56.37)	5.57 (4.46-6.96)	3.13 (2.43-4.02)
		Exposure to 2-4 DS2 episodes (n=65)	42 (64.62)	7.88 (4.66-13.31)	5.28 (2.97-9.36)
		Exposure to 5-7 DS2 episodes (n=54)	36 (66.67)	8.63 (4.83-15.41)	6.81 (3.57-12.98)
		Exposure to 8-10 DS2 episodes (n=52)	39 (75)	12.94 (6.82-24.56)	6.89 (3.47-13.68)
	Ever used HIVST (N=2694)k
		No MTV Shuga exposure (n=1483)	115 (7.75)	1	1	.38
		Exposure to other Shuga formats (n=277)	42 (15.16)	2.13 (1.45-3.11)	1.29 (0.86-1.94)
		Exposure to DS1 (n=289)	54 (18.69)	2.73 (1.92-3.89)	1.48 (1.01-2.17)
		Exposure to 1 DS2 episode (n=474)	125 (26.37)	4.26 (3.22-5.63)	2.49 (1.83-3.38)
		Exposure to 2-4 DS2 episodes (n=64)	21 (32.81)	5.81 (3.33-10.12)	3.93 (2.16-7.15)
		Exposure to 5-7 DS2 episodes (n=54)	19 (35.19)	6.46 (3.58-11.65)	4.74 (2.50-9.02)
		Exposure to 8-10 DS2 episodes (n=53)	21 (39.62)	7.81 (4.36-13.98)	4.57 (2.46-8.50)
	Used HIVST in the past 12 months (N=2689)l
		No MTV Shuga exposure (n=1478)	70 (4.76)	1	1	.33
		Exposure to other Shuga formats (n=277)	27 (9.75)	2.17 (1.37-3.45)	1.33 (0.81-2.17)
		Exposure to DS1 (n=289)	35 (12.11)	2.77 (1.81-4.25)	1.40 (0.89-2.22)
		Exposure to 1 DS2 episode (n=474)	91 (19.19)	4.78 (3.43-6.66)	2.66 (1.85-3.82)
		Exposure to 2-4 DS2 episodes (n=64)	15 (23.44)	6.16 (3.29-11.52)	3.51 (1.79-6.89)
		Exposure to 5-7 DS2 episodes (n=54)	14 (25.93)	7.04 (3.66-13.54)	4.66 (2.30-9.45)
		Exposure to 8-10 DS2 episodes (n=53)	16 (30.19)	8.7 (4.62-16.39)	4.61 (2.36-9.01)
	Willing to test self with HIVST kit (N=2213)m
		No MTV Shuga exposure (n=1342)	1143 (85.17)	1	1	.36
		Exposure to other Shuga formats (n=226)	179 (79.20)	0.66 (0.47-0.95)	0.74 (0.50-1.11)
		Exposure to DS1 (n=218)	176 (80.73)	0.73 (0.50-1.05)	0.75 (0.49-1.15)
		Exposure to 1 DS2 episode (n=319)	249 (78.06)	0.73 (0.46-0.84)	0.67 (0.47-0.97)
		Exposure to 2-4 DS2 episodes (n=44)	32 (72.73)	0.73 (0.24-0.92)	0.57 (0.27-1.20)
		Exposure to 5-7 DS2 episodes (n=33)	28 (84.85)	0.73 (0.37-2.56)	1.10 (0.39-3.09)
		Exposure to 8-10 DS2 episodes (n=31)	26 (83.87)	0.73 (0.34-2.39)	0.85 (0.31-2.37)
	Willing to give kit to partner (N=2188)n
		No MTV Shuga exposure (n=1338)	1145 (85.58)	1	1	.76
		Exposure to other Shuga formats (n=226)	183 (80.97)	0.72 (0.50-1.03)	0.87 (0.58-1.32)
		Exposure to DS1 (n=210)	174 (82.86)	0.81 (0.55-1.20)	0.93 (0.59-1.46)
		Exposure to 1 DS2 episode (n=310)	250 (80.65)	0.70 (0.51-0.97)	0.84 (0.58-1.22)
		Exposure to 2-4 DS2 episodes (n=42)	30 (71.43)	0.42 (0.21-0.84)	0.55 (0.26-1.16)
		Exposure to 5-7 DS2 episodes (n=32)	27 (84.38)	0.91 (0.35-2.39)	1.16 (0.41-3.24)
		Exposure to 8-10 DS2 episodes (n=30)	23 (76.67)	0.55 (0.23-1.31)	0.60 (0.24-1.53)
	Willing to take PrEP everyday (N=2284)h
		No MTV Shuga exposure (n=1292)	1011 (78.25)	1	1	.46
		Exposure to other Shuga formats (n=216)	180 (83.33)	1.39 (0.95-2.04)	1.23 (0.80-1.87)
		Exposure to DS1 (n=239)	203 (84.94)	1.57 (1.07-2.29)	1.13 (0.74-1.72)
		Exposure to 1 DS2 episode (n=388)	333 (85.82)	1.68 (1.23-2.30)	1.44 (1.01-2.05)
		Exposure to 2-4 DS2 episodes (n=55)	43 (78.18)	1.00 (0.52-1.91)	0.79 (0.39-1.61)
		Exposure to 5-7 DS2 episodes (n=49)	41 (83.67)	1.42 (0.66-3.07)	1.26 (0.56-2.84)
		Exposure to 8-10 DS2 episodes (n=45)	40 (88.89)	2.22 (0.87-5.69)	1.58 (0.59-4.19)
	aDS2: Down South 2.
	bcOR: unadjusted odds ratio.
	caOR: adjusted odds ratio.
	dP value for departure from linear trend (when conducting this test, “other Shuga formats” and “Down South 1” were combined into 1 category).
	eAdjusted for age, sex, schooling, province, food insecurity, ever had sex, and exposure to other non-MTV resources.
	fDS1: Down South 1.
	gPrEP: pre-exposure prophylaxis.
	hAdjusted for age, gender, schooling, rural/urban setting, food insecurity, household media assets index, ever had sex, and exposure to other non-MTV resources.
	iHIVST: HIV self-testing.
	jAdjusted for age, gender, schooling, food insecurity, ever had sex, and exposure to other non-MTV resources.
	k,Adjusted for age, gender, rural/urban setting, province, food insecurity, individual media assets index, ever had sex, and exposure to other non-MTV resources. Further adjusted for the household media assets index.
	lAdjusted for age, gender, rural/urban setting, province, food insecurity, individual media assets index, ever had sex, and exposure to other non-MTV resources.
	mAdjusted for age, gender, rural/urban setting, province, food insecurity, individual media assets index, ever had sex, and exposure to other non-MTV resources among those who had never used HIVST.
	nAdjusted for age, gender, rural/urban setting, province, food insecurity, individual media assets index, ever had sex, and exposure to other non-MTV resources. Further adjusted for the household media assets index and schooling among those who had never used HIVST.
