# Supplementary material for: Evaluating the Intensity of Exposure to MTV Shuga, an Edutainment Program for HIV Prevention: Cross-Sectional Study in Eastern Cape, South Africa
Source: JMIR Form Res. 2024 Feb 13;8:e44111. doi: 10.2196/44111 (PMC10900091; doi:10.2196/44111)
Supplement: Multimedia Appendix 3 [file formative_v8i1e44111_app3.xlsx]

## Sheet: Sexual behaviors
	Multimedia Appendix 3. Associations between different MTV Shuga DS2a exposure intensities and sexual behavior outcomes
	Exposure category		Outcome, n (%)	cORb (95% CI)	age adjusted OR (95% CI)	aORc (95% CI)	P valued
	Ever had sex (N=2,621)e
		No MTV Shuga exposure (n=1467)	462 (31.49)	1	1	1
		Exposure to other Shuga formats (n=258)	187 (72.48)	5.73 (4.27-7.69)	6.95 (5.11-9.43)	2.92 (1.98-4.3)	<.001
		Exposure to DS1f (n=281)	228 (81.14)	9.36 (6.81-12.87)	10.53 (7.6-14.59)	5.41 (3.59-8.15)
		Exposure to 1 DS2 episode (n=445)	324 (72.81)	5.82 (4.6-7.38)	6.88 (5.38-8.81)	4.16 (3.04-5.68)
		Exposure to 2-4 DS2 episodes (n=66)	48 (72.73)	5.8 (3.34-10.08)	6.85 (3.89-12.07)	4.05 (2.09-7.86)
		Exposure to 5-7 DS2 episodes (n=54)	37 (68.52)	4.73 (2.64-8.5)	6.38 (3.49-11.66)	5.58 (2.62-11.88)
		Exposure to 8-10 DS2 episodes (n=50)	44 (88)	15.95 (6.75-37.7)	21.16 (8.84-50.68)	14.26 (5.03-40.39)
	Had sex in the past 12 months (N=2,492)e
		No MTV Shuga exposure (n=1419)	377 (26.57)	1	1	1
		Exposure to other Shuga formats (n=240)	154 (64.17)	4.95 (3.71-6.61)	5.87 (4.35-7.92)	2.29 (1.58-3.33)	<.001
		Exposure to DS1 (n=259)	186 (71.81)	7.04 (5.24-9.46)	7.76 (5.73-10.49)	3.52 (2.41-5.14)
		Exposure to 1 DS2 episode (n=412)	257 (62.38)	4.58 (3.64-5.78)	5.33 (4.19-6.78)	2.8 (2.07-3.78)
		Exposure to 2-4 DS2 episodes (n=62)	41 (66.13)	5.4 (3.15-9.25)	6.4 (3.68-11.11)	3.59 (1.9-6.8)
		Exposure to 5-7 DS2 episodes (n=53)	30 (56.6)	3.61 (2.07-6.29)	4.74 (2.67-8.41)	3.01 (1.5-6.06)
		Exposure to 8-10 DS2 episodes (n=47)	38 (80.85)	11.67 (5.59-24.36)	15.46 (7.29-32.77)	8.5 (3.49-20.7)
	Condom use at last sex with current or last partner (in the past 12 months) (N=1,056)g
		No MTV Shuga exposure (n=365)	206 (56.44)	1	1	1
		Exposure to other Shuga formats (n=150)	93 (62)	1.26 (0.85-1.86)	1.28 (0.87-1.89)	1.55 (1.03-2.33)	.23
		Exposure to DS1 (n=184)	111 (60.33)	1.17 (0.82-1.68)	1.17 (0.82-1.68)	1.38 (0.94-2.02)
		Exposure to 1 DS2 episode (n=252)	169 (67.06)	1.57 (1.12-2.2)	1.57 (1.13-2.2)	1.79 (1.26-2.54)
		Exposure to 2-4 DS2 episodes (n=38)	23 (60.53)	1.18 (0.6-2.34)	1.16 (0.59-2.3)	1.3 (0.64-2.64)
		Exposure to 5-7 DS2 episodes (n=30)	18 (60)	1.16 (0.54-2.47)	1.2 (0.56-2.56)	1.38 (0.62-3.05)
		Exposure to 8-10 DS2 episodes (n=37)	24 (64.86)	1.42 (0.7-2.89)	1.51 (0.74-3.06)	1.85 (0.88-3.87)
	aDS2: Down South 2.
	bcOR: unadjusted odds ratio.
	caOR: adjusted odds ratio.
	dP value for departure from linear trend (when conducting this test, “other Shuga formats” and “Down South 1” were combined into 1 category).
	eAdjusted for age, gender, schooling, rural/urban setting, province, food insecurity, household media assets index, individual media assets index, relationship status, and exposure to other non-MTV resources
	fDS1: Down South 1.
	gAdjusted for age, gender, schooling, food insecurity, relationship status, and exposure to other non-MTV resources
